# Supplementary material for: The Effect of Raw Sugar Addition on Flavor and Retronasal Olfaction Profiles of Processed Brown Sugar
Source: Foods. 2025 Apr 24;14(9):1480. doi: 10.3390/foods14091480 (PMC12072102; doi:10.3390/foods14091480)
Supplement: Supplementary file 1 [file foods-14-01480-s001.zip › Supplementary Table S1.xlsx]

## Sheet: Supplementary Table S1
Supplementary Table S1. L*a*b* color spaces of processed brown sugars with different percentages of raw sugar addition.
Color space	NCS 10%	NCS 50%	NCS 75%	NCS 90%
	(90% raw sugar)	(50% raw sugar)	(25% raw sugar)	(10% raw sugar)
L*	48.02 ± 0.78 a	33.16 ± 0.18 b	29.00 ± 0.43 c	27.84 ± 0.25 d
a*	10.48 ± 0.49 c	15.50 ± 0.07 a	11.88 ± 0.50 b	9.87 ± 0.44 c
b*	32.83 ± 0.41 a	14.85 ± 0.30 b	7.81 ± 0.76 c	5.73 ± 0.43 d
Each value is expressed as the mean ± standard deviation of four replicates. Means in the same row followed by different letters are significantly different at p < 0.05. NCS, non-centrifugal cane sugar.
