# Supplementary material for: The Effect of Raw Sugar Addition on Flavor and Retronasal Olfaction Profiles of Processed Brown Sugar
Source: Foods. 2025 Apr 24;14(9):1480. doi: 10.3390/foods14091480 (PMC12072102; doi:10.3390/foods14091480)
Supplement: Supplementary file 1 [file foods-14-01480-s001.zip › Supplementary Table S2.xlsx]

## Sheet: Supplementary Table S2
Supplementary Table S2. Volatile organic components of processed brown sugars with different percentages of raw sugar addition.
No	RI	Compound	Chemical group	NCS 10%	NCS 50%	NCS 75%	NCS 90%
				(90% raw sugar)	(50% raw sugar)	(25% raw sugar)	(10% raw sugar)
1	932.967	Ethanol	Alcohol	nd	nd	0.04 ± 0.02	0.05 ± 0.01
2	1540.71	[R-(R*,R*)]-2,3-Butanediol	Alcohol	0.02 ± 0.01 d	0.05 ± 0.01 c	0.08 ± 0.01 b	0.12 ± 0.01 a
3	1577.92	[S-(R*,R*)]-2,3-Butanediol	Alcohol	0.09 ± 0.03 c	0.19 ± 0.03 b	0.22 ± 0.05 ab	0.28 ± 0.03 a
4	>2080	2-Methoxy-4-vinylphenol	Alcohol	0.25 ± 0.10 c	0.67 ± 0.05 b	0.81 ± 0.12 ab	0.90± 0.08 a
5	810.402	2-Methylpropanal	Aldehyde	0.04 ± 0.02 b	0.11 ± 0.02 b	0.20 ± 0.07 a	0.21 ± 0.04 a
6	911.528	2-Methylbutanal	Aldehyde	0.06 ± 0.02 b	0.15 ± 0.02 b	0.31 ± 0.11 a	0.29 ± 0.03 a
7	914.951	3-Methylbutanal	Aldehyde	0.07 ± 0.02 b	0.18 ± 0.01 b	0.34 ± 0.11 a	0.32 ± 0.04 a
8	1078.04	Hexanal	Aldehyde	nd	nd	0.24 ± 0.44	0.02 ± 0.01
9	1286.11	Octanal	Aldehyde	nd	nd	1.55 ± 2.97	0.14 ± 0.16
10	1496.38	Decanal	Aldehyde	nd	nd	0.08 ± 0.05	0.05 ± 0.02
11	1517.11	Benzaldehyde	Aldehyde	0.06 ± 0.02 c	0.11 ± 0.02 b	0.20 ± 0.05 a	0.23 ± 0.01 a
12	1635.51	Benzeneacetaldehyde	Aldehyde	nd	0.06 ± 0.01	0.07 ± 0.02	0.07 ± 0.02
13	1449	Acetic acid	Carboxylic acid	0.62 ± 0.30 d	3.90 ± 0.2 c	6.37 ± 0.49 b	7.63 ± 0.56 a
14	1636.89	Butanoic acid	Carboxylic acid	nd	0.33 ± 0.05 b	0.49 ± 0.22 ab	0.67 ± 0.04 a
15	>2080	Nonanoic acid	Carboxylic acid	0.13 ± 0.11	0.35 ± 0.12	0.51 ± 0.34	0.34 ± 0.05
16	823.521	Methyl acetate	Ester	0.04 ± 0.01 d	0.06 ± 0.01 c	0.12 ± 0.02 b	0.16 ± 0.02 a
17	1315.46	Methyl 2-hydroxypropanoate	Ester	nd	nd	0.06 ± 0.01	0.07 ± 0.01
18	1594.58	Methyl decanoate	Ester	nd	0.01 ± 0.01	0.08 ± 0.13	0.02 ± 0.02
19	999.843	Decane	Hydrocarbon	0.04 ± 0.05	0.15 ± 0.03	0.25 ± 0.29	0.05 ± 0.02
20	1199	Dodecane	Hydrocarbon	0.07 ± 0.07	0.23 ± 0.08	0.21 ± 0.20	0.09 ± 0.05
21	972.597	2,3-Butanedione	Ketone	0.06 ± 0.01 c	0.14 ± 0.02 b	0.19 ± 0.04 a	0.21 ± 0.02 a
22	1280.34	Acetoin	Ketone	0.02 ± 0.01 b	0.05 ± 0.01 b	0.1 ± 0.05 a	0.11 ± 0.02 a
23	1819.03	Damascenone	Ketone	nd	0.02 ± 0.01	0.06 ± 0.06	0.08 ± 0.02
24	2002.5	Phenol	Phenol	0.04 ± 0.01 c	0.06 ± 0.01 bc	0.09 ± 0.03 ab	0.09 ± 0.01 a
25	1374.79	Dimethyl trisulfide	Sulfur	0.02 ± 0.01 c	0.06 ± 0.02 b	0.09 ± 0.03 ab	0.10 ± 0.01 a
26	1826.99	Corylone	MRP-Cyclotene	0.03 ± 0.01 c	0.10 ± 0.01 b	0.17 ± 0.05 a	0.18 ± 0.03 a
27	1231.56	2-Pentylfuran	MRP-Furan	0.21 ± 0.03 b	0.22 ± 0.04 b	0.29 ± 0.06 ab	0.33 ± 0.04 a
28	1425.86	3-Formylfuran	MRP-Furan	0.07 ± 0.01	0.09 ± 0.03	0.14 ± 0.10	0.10 ± 0.01
29	1458.76	Furfural	MRP-Furan	1.17 ± 0.17 c	2.26 ± 0.19 bc	3.75 ± 1.17 a	3.46 ± 0.59 ab
30	1499.97	2-Acetylfuran	MRP-Furan	0.08 ± 0.02 b	0.31 ± 0.03 b	0.76 ± 0.36 a	0.84 ± 0.12 a
31	1534.52	2-Furanmethyl acetate	MRP-Furan	nd	nd	0.04 ± 0.02	0.05 ± 0.01
32	1568.24	5-Methyl-2-furanaldehyde	MRP-Furan	0.07 ± 0.02 c	0.27 ± 0.05 bc	0.47 ± 0.19 ab	0.57 ± 0.08 a
33	1659.82	2-Furanmethanol	MRP-Furan	0.28 ± 0.06 b	1.41 ± 0.06 b	3.40 ± 1.26 a	3.90 ± 0.57 a
34	1721.78	5-methyl-2-furanmethanol	MRP-Furan	0.19 ± 0.06 d	1.01 ± 0.08 c	2.01 ± 0.34 b	2.46 ± 0.12 a
35	>2080	5-Hydroxymethylfurfural	MRP-Furan	0.04 ± 0.02 b	0.10 ± 0.02 a	0.10 ± 0.02 a	0.10 ± 0.02 a
36	1259.69	2-Methyldihydro-3(2H)-furanone	MRP-Furanone	0.08 ± 0.02 c	0.24 ± 0.04 bc	0.50 ± 0.27 ab	0.63 ± 0.11 a
37	1620	2-Dihydrofuranone	MRP-Furanone	0.07 ± 0.02 c	0.16 ± 0.01 b	0.25 ± 0.08 a	0.23 ± 0.03 ab
38	1746.06	2(5H)-Furanone	MRP-Furanone	0.08 ± 0.02 c	0.17 ± 0.01 b	0.23 ± 0.04 a	0.26 ± 0.03 a
39	2025.51	3-Hydroxy-4,4-dimethyldihydro-2(3H)-furanone	MRP-Furanone	0.06 ± 0.02 c	0.14 ± 0.01 b	0.19 ± 0.03 a	0.22 ± 0.03 a
40	>2080	2,3-Dihydro-3,5-dihydroxy-6-methyl-4H-pyran-4-one	MRP-Pyranone	1.22 ± 0.80 c	5.22 ± 0.52 b	6.12 ± 0.85 b	7.83 ± 1.00 a
41	1209.05	Pyrazine	MRP-Pyrazine	0.07 ± 0.02 b	0.14 ± 0.03 a	0.20 ± 0.06 a	0.15 ± 0.01 a
42	1263.13	2-Methylpyrazine	MRP-Pyrazine	0.99 ± 0.24 b	2.54 ± 0.36 a	3.86 ± 1.34 a	3.65 ± 0.29 a
43	1320.34	2,5-Dimethylpyrazine	MRP-Pyrazine	0.63 ± 0.21 c	1.63 ± 0.24 b	2.40 ± 0.64 a	2.59 ± 0.07 a
44	1327.02	2,6-Dimethylpyrazine	MRP-Pyrazine	0.91 ± 0.59 b	2.67 ± 0.57 a	3.31 ± 0.68 a	3.62 ± 0.22 a
45	1332.06	Ethylpyrazine	MRP-Pyrazine	0.08 ± 0.04 b	0.30 ± 0.05 a	0.47 ± 0.18 a	0.48 ± 0.05 a
46	1384.53	2-Ethyl-6-methylpyrazine	MRP-Pyrazine	0.03 ± 0.02 b	0.19 ± 0.06 ab	0.31 ± 0.17 a	0.37 ± 0.05 a
47	1390.8	2-Ethyl-5-methylpyrazine	MRP-Pyrazine	0.13 ± 0.05	0.25 ± 0.06	5.02 ± 9.04	0.84 ± 0.70
48	1433.9	Ethenylpyrazine	MRP-Pyrazine	nd	0.05 ± 0.01	0.07 ± 0.06	0.10 ± 0.02
49	1444.77	3-Ethyl-2,5-dimethylpyrazine	MRP-Pyrazine	0.07 ± 0.04 b	0.16 ± 0.05 a	0.18 ± 0.05 a	0.19 ± 0.02 a
50	1486.72	2-Ethenyl-6-methylpyrazine	MRP-Pyrazine	0.04 ± 0.02 c	0.16 ± 0.05 b	0.22 ± 0.05 ab	0.28 ± 0.02 a
51	1598.67	2-Acetopyridine	MRP-Pyridine	0.04 ± 0.01 b	0.06 ± 0.02 ab	0.09 ± 0.05 a	0.10 ± 0.02 a
52	1968.89	2-Acetylpyrrole	MRP-Pyrrole	0.24 ± 0.07 d	0.58 ± 0.04 c	1.02 ± 0.22 b	1.28 ± 0.12 a
53	2021.24	2-Carboxaldehyde-1H-pyrrole	MRP-Pyrrole	0.04 ± 0.02 b	0.06 ± 0.01 ab	0.06 ± 0.02 a	0.06 ± 0.01 a
Each value is expressed as the mean ± standard deviation of four replicates. Means in the same row followed by different letters are significantly different at p < 0.05. nd, not detected; NCS, non-centrifugal cane sugar; MRP, Maillard reaction product.
RI, Retention index relative to n-alkanes on a DB-Wax column.
